# Supplementary material for: Deposition of CdSe Nanocrystals in Highly Porous SiO2 Matrices—In Situ Growth vs. Infiltration Methods
Source: Materials (Basel). 2024 Sep 5;17(17):4379. doi: 10.3390/ma17174379 (PMC11396508; doi:10.3390/ma17174379)
Supplement: Supplementary file 1 [file materials-17-04379-s001.zip]

Archive with 1 entries (1 files):
- materials-3178892-supplementary.pdf
